# Supplementary material for: Changes in the Dentate Gyrus Gene Expression Profile Induced by Levetiracetam Treatment in Rats with Mesial Temporal Lobe Epilepsy
Source: Int J Mol Sci. 2024 Jan 30;25(3):1690. doi: 10.3390/ijms25031690 (PMC10855401; doi:10.3390/ijms25031690)
Supplement: Supplementary file 1 [file ijms-25-01690-s001.zip]

Archive with 1 entries (1 files):
- ijms-2802386-supplementary.pdf
